# Supplementary material for: A DFT Investigation of the Reactivity of Guanidinium Salts in Tandem aza-Michael Addition/Intramolecular Cyclization
Source: Molecules. 2023 Feb 27;28(5):2218. doi: 10.3390/molecules28052218 (PMC10005421; doi:10.3390/molecules28052218)
Supplement: Supplementary file 1 [file molecules-28-02218-s001.zip]

Archive with 1 entries (1 files):
- molecules-2222504-supplementary.pdf
